# Supplementary material for: ﻿Resurrection of Leucobryumscalare Müll.Hal. ex M.Fleisch. (Bryophyta, Leucobryaceae) based on phylogenetic and morphometric evidence
Source: PhytoKeys. 2023 Mar 20;222:27–47. doi: 10.3897/phytokeys.222.98990 (PMC10209505; doi:10.3897/phytokeys.222.98990)
Supplement: XML Treatment for Leucobryum aduncum [file phytokeys.222.98990-treatment1.xml]

<!DOCTYPE tp:taxon-treatment
  PUBLIC "-//TaxonX//DTD Taxonomic Treatment Publishing DTD v0 20100105//EN" "tax-treatment-NSO.dtd">
<tp:taxon-treatment xmlns:tp="http://www.plazi.org/taxpub"><tp:treatment-meta><kwd-group><label>Taxon classification</label><kwd>
              <named-content content-type="kingdom">Plantae</named-content>
            </kwd><kwd>
              <named-content content-type="order">Dicranales</named-content>
            </kwd><kwd>
              <named-content content-type="family">Leucobryaceae</named-content>
            </kwd></kwd-group><mixed-citation publication-type="journal"><person-group><name><surname>Tiwutanon</surname><given-names>Patsakorn</given-names></name><name><surname>Chaiyasut</surname><given-names>Kasidis</given-names></name><name><surname>Lumbsch</surname><given-names>H. Thorsten</given-names></name><name><surname>Kraichak</surname><given-names>Ekaphan</given-names></name></person-group><article-title>﻿Resurrection of <italic><tp:taxon-name><tp:taxon-name-part taxon-name-part-type="genus" reg="Leucobryum">Leucobryum</tp:taxon-name-part><tp:taxon-name-part taxon-name-part-type="species" reg="scalare">scalare</tp:taxon-name-part></tp:taxon-name></italic> Müll.Hal. ex M.Fleisch. (<tp:taxon-name><tp:taxon-name-part taxon-name-part-type="phylum">Bryophyta</tp:taxon-name-part></tp:taxon-name>, <tp:taxon-name><tp:taxon-name-part taxon-name-part-type="family">Leucobryaceae</tp:taxon-name-part></tp:taxon-name>) based on phylogenetic and morphometric evidence</article-title><source>PhytoKeys</source><day>20</day><month>03</month><year>2023</year><volume>222</volume><fpage>27</fpage><lpage>47</lpage><pub-id pub-id-type="doi">10.3897/phytokeys.222.98990</pub-id></mixed-citation></tp:treatment-meta><tp:nomenclature><label>﻿</label><tp:taxon-name>
            <object-id xmlns:xlink="http://www.w3.org/1999/xlink" content-type="arpha" xlink:type="simple">BEFF4DB6-0C52-54A8-8198-2D67748B3B7A</object-id>
            <tp:taxon-name-part taxon-name-part-type="genus" reg="Leucobryum">Leucobryum</tp:taxon-name-part>
            <tp:taxon-name-part taxon-name-part-type="species" reg="aduncum">aduncum</tp:taxon-name-part>
          </tp:taxon-name><tp:taxon-authority>Dozy &amp; Molk., Pl. Jungh. 3: 319. 1854.</tp:taxon-authority><xref ref-type="fig" rid="F6">Figs 6</xref><xref ref-type="fig" rid="F7">, 7</xref></tp:nomenclature><tp:treatment-sec sec-type="material" id="SECID0ET4AE"><title>Type.</title><p>Indonesia. Java: <italic>Junghuhn s.n.</italic> (lectotype, designated by <xref ref-type="bibr" rid="B46">Yamaguchi 1993</xref>, pg. 31: L; isolectotype: L).</p></tp:treatment-sec><tp:treatment-sec sec-type="description" id="SECID0E64AE"><title>Description.</title><p>Gametophytes usually form tufts, small to medium size, 1–8 cm long with leaves, yellowish green to whitish green, brown when dry. Stems erect, less branched, usually with several branches in small gametophytes; central strand absent in cross-section of stems. Leaves falcate-secund, sometimes slightly erect, 2.3–4.4 mm long, 0.5–1.1 mm wide, lanceolate, gradually narrowed to subtubulous point from ovate to oblong base, cuneate, margin entire, acute at the apex, undulate and spinosely prorate on abaxial surface; laminae consisting 1–4 rows, lamina cells quadrate to narrowly rectangular, thin-walled; borders consisting 1–3 rows, border cells linear to fusiform, thin-walled; in cross-section of leaf base hyalocytes in 1–2 rows on the adaxial side and 2–3 rows on abaxial side, if 3 rows, usually consisting 1 large row and 2 small rows; adaxial and abaxial side of median leaves consisting 1 row. Dioicous. Perichaetia terminal on short branches; perichaetial leaves around sporophytes shorter than ordinary leaves, ovate to lanceolate, abruptly narrowed to the point, cucullate, acuminate at apex. Sporophytes dicranoid. Setae elongate, erect, 1.7–2.1 cm long. Capsules ovoid to ellipsoid, inclined, 1–2 mm long, 0.5–0.6 mm diameter; opercula long rostrate; peristomes dicranoid. Calyptra cucullate.</p><fig id="F6" position="float" orientation="portrait"><object-id xmlns:xlink="http://www.w3.org/1999/xlink" content-type="doi" xlink:type="simple">10.3897/phytokeys.222.98990.figure6</object-id><object-id xmlns:xlink="http://www.w3.org/1999/xlink" content-type="arpha" xlink:type="simple">98AE3B3A-1BA4-5F04-93FF-96822FC0F38A</object-id><label>Figure 6.</label><caption><p>Gametophyte variation of different populations of <italic><tp:taxon-name><tp:taxon-name-part taxon-name-part-type="genus" reg="Leucobryum">Leucobryum</tp:taxon-name-part><tp:taxon-name-part taxon-name-part-type="species" reg="aduncum">aduncum</tp:taxon-name-part></tp:taxon-name></italic> Dozy &amp; Molk.</p></caption><graphic xmlns:xlink="http://www.w3.org/1999/xlink" xlink:href="phytokeys-222-027_article-98990__-g006.jpg" position="float" orientation="portrait" xlink:type="simple" id="oo_827598.jpg"><uri content-type="original_file" xlink:type="simple">https://binary.pensoft.net/fig/827598</uri></graphic></fig><fig id="F7" position="float" orientation="portrait"><object-id xmlns:xlink="http://www.w3.org/1999/xlink" content-type="doi" xlink:type="simple">10.3897/phytokeys.222.98990.figure7</object-id><object-id xmlns:xlink="http://www.w3.org/1999/xlink" content-type="arpha" xlink:type="simple">9AA2693B-BE16-53BD-92F3-371F075482CD</object-id><label>Figure 7.</label><caption><p>Leaf shape and size variation from different populations of <italic><tp:taxon-name><tp:taxon-name-part taxon-name-part-type="genus" reg="Leucobryum">Leucobryum</tp:taxon-name-part><tp:taxon-name-part taxon-name-part-type="species" reg="aduncum">aduncum</tp:taxon-name-part></tp:taxon-name></italic> Dozy &amp; Molk.</p></caption><graphic xmlns:xlink="http://www.w3.org/1999/xlink" xlink:href="phytokeys-222-027_article-98990__-g007.jpg" position="float" orientation="portrait" xlink:type="simple" id="oo_827599.jpg"><uri content-type="original_file" xlink:type="simple">https://binary.pensoft.net/fig/827599</uri></graphic></fig></tp:treatment-sec><tp:treatment-sec sec-type="habitat" id="SECID0EU6AE"><title>Habitat.</title><p>Usually found in more shaded sites with high moisture, on logs, tree trunks, humus, and rocks.</p></tp:treatment-sec><tp:treatment-sec sec-type="distribution" id="SECID0EZ6AE"><title>Distribution.</title><p>Mainland China, India, Nepal, Sri Lanka, Thailand, Laos, Cambodia, Vietnam, Peninsular Malaysia, Singapore, Philippines, Borneo, Sulawesi, Sumatra, Java, Lesser Sunda Islands, Seram, New Guinea (<xref ref-type="bibr" rid="B46">Yamaguchi 1993</xref>; <xref ref-type="bibr" rid="B18">He 1995</xref>).</p></tp:treatment-sec><tp:treatment-sec sec-type="Illustrations" id="SECID0EIAAG"><title>Illustrations.</title><p><xref ref-type="bibr" rid="B9">Eddy 1990</xref> (fig. 169A–F); <xref ref-type="bibr" rid="B46">Yamaguchi 1993</xref> (Pls. XV, 1–16; XVI, 1–11).</p></tp:treatment-sec><ref-list><ref id="B46"><mixed-citation xmlns:xlink="http://www.w3.org/1999/xlink" xlink:type="simple"><person-group><name name-style="western"><surname>Yamaguchi</surname><given-names>T</given-names></name></person-group> (<year>1993</year>) <article-title>Revision of the genus <italic><tp:taxon-name><tp:taxon-name-part taxon-name-part-type="genus">Leucobryum</tp:taxon-name-part></tp:taxon-name></italic> in Asia.</article-title><source>The Journal of the Hattori Botanical Laboratory</source><volume>73</volume>: <fpage>1</fpage>–<lpage>123</lpage>.</mixed-citation></ref><ref id="B18"><mixed-citation xmlns:xlink="http://www.w3.org/1999/xlink" xlink:type="simple"><person-group><name name-style="western"><surname>He</surname><given-names>S</given-names></name></person-group> (<year>1995</year>) An annotated checklist and atlas of the mosses of Thailand. <ext-link xlink:href="http://www.mobot.org/MOBOT/moss/Thailand/format.shtml" ext-link-type="uri" xlink:type="simple">http://www.mobot.org/MOBOT/moss/Thailand/format.shtml</ext-link> [access 21.04.2022]</mixed-citation></ref><ref id="B9"><mixed-citation xmlns:xlink="http://www.w3.org/1999/xlink" xlink:type="simple"><person-group><name name-style="western"><surname>Eddy</surname><given-names>A</given-names></name></person-group> (<year>1990</year>) <article-title><tp:taxon-name><tp:taxon-name-part taxon-name-part-type="family">Leucobryaceae</tp:taxon-name-part></tp:taxon-name>.</article-title> In: <person-group><name name-style="western"><surname>Eddy</surname><given-names>A</given-names></name></person-group> (<role>Ed.</role>) <issue-title>A Handbook of Malesian Mosses (Vol.</issue-title><source>2). British Museum (Natural History)</source>, <fpage>4</fpage>–<lpage>21</lpage>.</mixed-citation></ref></ref-list></tp:taxon-treatment>
