# Supplementary material for: ﻿Resurrection of Leucobryumscalare Müll.Hal. ex M.Fleisch. (Bryophyta, Leucobryaceae) based on phylogenetic and morphometric evidence
Source: PhytoKeys. 2023 Mar 20;222:27–47. doi: 10.3897/phytokeys.222.98990 (PMC10209505; doi:10.3897/phytokeys.222.98990)
Supplement: XML Treatment for Leucobryum scalare [file phytokeys.222.98990-treatment2.xml]

<!DOCTYPE tp:taxon-treatment
  PUBLIC "-//TaxonX//DTD Taxonomic Treatment Publishing DTD v0 20100105//EN" "tax-treatment-NSO.dtd">
<tp:taxon-treatment xmlns:tp="http://www.plazi.org/taxpub"><tp:treatment-meta><kwd-group><label>Taxon classification</label><kwd>
              <named-content content-type="kingdom">Plantae</named-content>
            </kwd><kwd>
              <named-content content-type="order">Dicranales</named-content>
            </kwd><kwd>
              <named-content content-type="family">Leucobryaceae</named-content>
            </kwd></kwd-group><mixed-citation publication-type="journal"><person-group><name><surname>Tiwutanon</surname><given-names>Patsakorn</given-names></name><name><surname>Chaiyasut</surname><given-names>Kasidis</given-names></name><name><surname>Lumbsch</surname><given-names>H. Thorsten</given-names></name><name><surname>Kraichak</surname><given-names>Ekaphan</given-names></name></person-group><article-title>﻿Resurrection of <italic><tp:taxon-name><tp:taxon-name-part taxon-name-part-type="genus" reg="Leucobryum">Leucobryum</tp:taxon-name-part><tp:taxon-name-part taxon-name-part-type="species" reg="scalare">scalare</tp:taxon-name-part></tp:taxon-name></italic> Müll.Hal. ex M.Fleisch. (<tp:taxon-name><tp:taxon-name-part taxon-name-part-type="phylum">Bryophyta</tp:taxon-name-part></tp:taxon-name>, <tp:taxon-name><tp:taxon-name-part taxon-name-part-type="family">Leucobryaceae</tp:taxon-name-part></tp:taxon-name>) based on phylogenetic and morphometric evidence</article-title><source>PhytoKeys</source><day>20</day><month>03</month><year>2023</year><volume>222</volume><fpage>27</fpage><lpage>47</lpage><pub-id pub-id-type="doi">10.3897/phytokeys.222.98990</pub-id></mixed-citation></tp:treatment-meta><tp:nomenclature><label>﻿</label><tp:taxon-name>
            <object-id xmlns:xlink="http://www.w3.org/1999/xlink" content-type="arpha" xlink:type="simple">3E5703D5-1DA3-5AAA-A493-0209F3590886</object-id>
            <tp:taxon-name-part taxon-name-part-type="genus" reg="Leucobryum">Leucobryum</tp:taxon-name-part>
            <tp:taxon-name-part taxon-name-part-type="species" reg="scalare">scalare</tp:taxon-name-part>
          </tp:taxon-name><tp:taxon-authority>Müll.Hal. ex M.Fleisch., Musci Buitenzorg 1: 143. 1904.</tp:taxon-authority><xref ref-type="fig" rid="F8">Figs 8</xref><xref ref-type="fig" rid="F9">, 9</xref><tp:nomenclature-citation-list><tp:nomenclature-citation><tp:taxon-name>
                <tp:taxon-name-part taxon-name-part-type="genus" reg="Leucobryum">Leucobryum</tp:taxon-name-part>
                <tp:taxon-name-part taxon-name-part-type="species" reg="aduncum">aduncum</tp:taxon-name-part>
                <tp:taxon-name-part taxon-name-part-type="infraspecific-rank">var.</tp:taxon-name-part>
                <tp:taxon-name-part taxon-name-part-type="variety" reg="scalare">scalare</tp:taxon-name-part>
              </tp:taxon-name><comment>(Müll.Hal. ex M.Fleisch.) A.Eddy, Handb. Males. Mosses 2: 11. 1990, syn. nov.</comment></tp:nomenclature-citation></tp:nomenclature-citation-list></tp:nomenclature><tp:treatment-sec sec-type="material" id="SECID0E4CAG"><title>Type.</title><p>The Philippines. Luzon, Benguet: 5000 ft. alt., <italic>W. Micholitz 173</italic> (lectotype, designated by <xref ref-type="bibr" rid="B46">Yamaguchi 1993</xref>, pg. 33: FH! [00290301]).</p><p><italic><tp:taxon-name><tp:taxon-name-part taxon-name-part-type="genus" reg="Leucobryum">Leucobryum</tp:taxon-name-part><tp:taxon-name-part taxon-name-part-type="species" reg="perichaetiale">perichaetiale</tp:taxon-name-part></tp:taxon-name></italic> Dixon, J. Siam Soc., Nat. Hist. Suppl. 9(1): 11. 1932. Type: Thailand. Northern, Doi Suthep, ca. 1500 m alt., 6 Sept. 1914. <italic>Kerr s.n.</italic> (<italic>in herb. Dixon</italic>, <italic>ref. no. 8</italic>) (holotype: BM [BM000866895]).</p><p><italic><tp:taxon-name><tp:taxon-name-part taxon-name-part-type="genus" reg="Leucobryum">Leucobryum</tp:taxon-name-part><tp:taxon-name-part taxon-name-part-type="species" reg="microleucophanoides">microleucophanoides</tp:taxon-name-part></tp:taxon-name></italic> Dixon ex A. Johnson, Gard. Bull. Singapore 20: 333. f. 9: m, 12. 1964. Type: Peninsular Malaysia. Kedah, Inchang Estate, on the decaying trunk, 24 Apr. 1940. <italic>Spare s.n.</italic> (<italic>in herb. Dixon</italic>, <italic>ref. no. 2941</italic>) (holotype: BM [BM000866907]).</p></tp:treatment-sec><tp:treatment-sec sec-type="description" id="SECID0EPEAG"><title>Description.</title><p>Gametophytes usually form a small compact cushion, 0.5–3.3 cm long with leaves, yellowish green to whitish green, and brown to dark brown when dry. Stems erect, with many short branches, usually very dense; central strand absent in cross-section of stems. Leaves spiral and closely imbricate, forming a conical point at shoot apex when dry, 1.4–3.4 mm long, 0.4–0.9 mm wide, lanceolate to narrowly lanceolate, gradually or abruptly narrowed to subtubulous point from oblong to ovate base, cuneate, margin entire, acute at the apex, undulate and spinosely prorate on abaxial surface, sometimes undulate and papillosely prorate; laminae consisting 1–3 rows, lamina cells quadrate to rectangular, thin-walled; borders consisting 1–3 rows, border cells linear to narrowly fusiform, thin-walled; in cross-section of leaf base hyalocytes in 1–2 rows on the adaxial side and 2–3 rows on abaxial side, if 3 rows, usually 2 large rows and 1 small row; adaxial and abaxial side of median leaves consisting 1 row. Dioicous. Perichaetia terminal on short or long lateral branches; perichaetial leaves around sporophytes longer than ordinary leaves, ovate to lanceolate, abruptly slender to the point, cucullate, acuminate at apex. Sporophytes dicranoid. Setae elongate, erect, 1.5–1.7 cm long. Capsules subglobose to ovoid, inclined, 1.0–1.5 mm long, 0.4–0.5 mm diameter; opercula long rostrate; peristomes dicranoid. Calyptra cucullate.</p><fig id="F8" position="float" orientation="portrait"><object-id xmlns:xlink="http://www.w3.org/1999/xlink" content-type="doi" xlink:type="simple">10.3897/phytokeys.222.98990.figure8</object-id><object-id xmlns:xlink="http://www.w3.org/1999/xlink" content-type="arpha" xlink:type="simple">88A019B3-1E59-58C3-A49D-593ABF93FC28</object-id><label>Figure 8.</label><caption><p>Gametophyte variation of different populations of <italic><tp:taxon-name><tp:taxon-name-part taxon-name-part-type="genus" reg="Leucobryum">Leucobryum</tp:taxon-name-part><tp:taxon-name-part taxon-name-part-type="species" reg="scalare">scalare</tp:taxon-name-part></tp:taxon-name></italic> Müll.Hal. ex M.Fleisch.</p></caption><graphic xmlns:xlink="http://www.w3.org/1999/xlink" xlink:href="phytokeys-222-027_article-98990__-g008.jpg" position="float" orientation="portrait" xlink:type="simple" id="oo_827600.jpg"><uri content-type="original_file" xlink:type="simple">https://binary.pensoft.net/fig/827600</uri></graphic></fig><fig id="F9" position="float" orientation="portrait"><object-id xmlns:xlink="http://www.w3.org/1999/xlink" content-type="doi" xlink:type="simple">10.3897/phytokeys.222.98990.figure9</object-id><object-id xmlns:xlink="http://www.w3.org/1999/xlink" content-type="arpha" xlink:type="simple">EAA4BBBC-66E0-5CDC-92E9-45EE26700201</object-id><label>Figure 9.</label><caption><p>Leaf shape and size variation of different populations of <italic><tp:taxon-name><tp:taxon-name-part taxon-name-part-type="genus" reg="Leucobryum">Leucobryum</tp:taxon-name-part><tp:taxon-name-part taxon-name-part-type="species" reg="scalare">scalare</tp:taxon-name-part></tp:taxon-name></italic> Müll.Hal. ex M. leisch</p></caption><graphic xmlns:xlink="http://www.w3.org/1999/xlink" xlink:href="phytokeys-222-027_article-98990__-g009.jpg" position="float" orientation="portrait" xlink:type="simple" id="oo_827601.jpg"><uri content-type="original_file" xlink:type="simple">https://binary.pensoft.net/fig/827601</uri></graphic></fig></tp:treatment-sec><tp:treatment-sec sec-type="habitat" id="SECID0EEGAG"><title>Habitat.</title><p>Usually found in more open sites, on logs, tree trunks, tree bases, branches, and rocks.</p></tp:treatment-sec><tp:treatment-sec sec-type="distribution" id="SECID0EJGAG"><title>Distribution.</title><p>Mainland China, India, Sri Lanka, Myanmar, Thailand, Laos, Cambodia, Vietnam, Peninsular Malaysia, Philippines, Borneo, Sumatra, Java, Seram, New Guinea, and New Caledonia (Yamaguchi 1992; <xref ref-type="bibr" rid="B18">He 1995</xref>).</p></tp:treatment-sec><tp:treatment-sec sec-type="Illustrations" id="SECID0ETGAG"><title>Illustrations.</title><p><xref ref-type="bibr" rid="B9">Eddy 1990</xref> (fig. 170A–E); <xref ref-type="bibr" rid="B46">Yamaguchi 1993</xref> (Pls. XIX, 1–28; XX, 1–11; XXI, 1–15; XXII, 1–26).</p><sec sec-type="﻿Key to the species" id="SECID0EBHAG"><title>﻿Key to the species</title><table-wrap content-type="key" position="anchor" orientation="portrait"><table id="TID0EHCAE" rules="all"><tbody><tr><td rowspan="1" colspan="1">1</td><td rowspan="1" colspan="1">Gametophytes small to medium-sized, usually forming tufts, less branched, usually several branching in small gametophytes. Leaves falcate-secund, sometimes slightly erect, not forming a conical point at the shoot apex when dry</td><td rowspan="1" colspan="1">
                      <bold>
                        <italic>
                          <tp:taxon-name><tp:taxon-name-part taxon-name-part-type="genus" reg="Leucobryum">Leucobryum</tp:taxon-name-part><tp:taxon-name-part taxon-name-part-type="species" reg="aduncum">aduncum</tp:taxon-name-part></tp:taxon-name>
                        </italic>
                      </bold>
                    </td></tr><tr><td rowspan="1" colspan="1">–</td><td rowspan="1" colspan="1">Gametophytes small sized, usually forming a compact cushion, with many short branches, usually very dense. Leaves erect, sometimes falcate-secund when close to the substrate, arranged in spiral and closely imbricate, forming a conical point at shoot apex when dry</td><td rowspan="1" colspan="1">
                      <bold>
                        <italic>
                          <tp:taxon-name><tp:taxon-name-part taxon-name-part-type="genus" reg="Leucobryum">Leucobryum</tp:taxon-name-part><tp:taxon-name-part taxon-name-part-type="species" reg="scalare">scalare</tp:taxon-name-part></tp:taxon-name>
                        </italic>
                      </bold>
                    </td></tr></tbody></table></table-wrap></sec></tp:treatment-sec><ref-list><ref id="B46"><mixed-citation xmlns:xlink="http://www.w3.org/1999/xlink" xlink:type="simple"><person-group><name name-style="western"><surname>Yamaguchi</surname><given-names>T</given-names></name></person-group> (<year>1993</year>) <article-title>Revision of the genus <italic><tp:taxon-name><tp:taxon-name-part taxon-name-part-type="genus">Leucobryum</tp:taxon-name-part></tp:taxon-name></italic> in Asia.</article-title><source>The Journal of the Hattori Botanical Laboratory</source><volume>73</volume>: <fpage>1</fpage>–<lpage>123</lpage>.</mixed-citation></ref><ref id="B18"><mixed-citation xmlns:xlink="http://www.w3.org/1999/xlink" xlink:type="simple"><person-group><name name-style="western"><surname>He</surname><given-names>S</given-names></name></person-group> (<year>1995</year>) An annotated checklist and atlas of the mosses of Thailand. <ext-link xlink:href="http://www.mobot.org/MOBOT/moss/Thailand/format.shtml" ext-link-type="uri" xlink:type="simple">http://www.mobot.org/MOBOT/moss/Thailand/format.shtml</ext-link> [access 21.04.2022]</mixed-citation></ref><ref id="B9"><mixed-citation xmlns:xlink="http://www.w3.org/1999/xlink" xlink:type="simple"><person-group><name name-style="western"><surname>Eddy</surname><given-names>A</given-names></name></person-group> (<year>1990</year>) <article-title><tp:taxon-name><tp:taxon-name-part taxon-name-part-type="family">Leucobryaceae</tp:taxon-name-part></tp:taxon-name>.</article-title> In: <person-group><name name-style="western"><surname>Eddy</surname><given-names>A</given-names></name></person-group> (<role>Ed.</role>) <issue-title>A Handbook of Malesian Mosses (Vol.</issue-title><source>2). British Museum (Natural History)</source>, <fpage>4</fpage>–<lpage>21</lpage>.</mixed-citation></ref></ref-list></tp:taxon-treatment>
